# Supplementary material for: Atmospheric pressure predicts probability of departure for migratory songbirds
Source: Mov Ecol. 2023 May 1;11:23. doi: 10.1186/s40462-022-00356-z (PMC10150475; doi:10.1186/s40462-022-00356-z)
Supplement: Supplementary file 1 — Additional file 1. Table S1. Basic descriptive information for populations included in this study. Age was classified as second year (SY), after second year (ASY), hatch year (HY), or after hatch year (AHY) depending on the species. [file 40462_2022_356_MOESM1_ESM.xlsx]

## Sheet: Sheet1
Supplemental Table 1. Basic descriptive information for populations included in this study.
Species	n	Departure location (lat, long)	Females	Males	Sex unknown	Departure period	Year	Destination	Season	Tag manufacturer	Tag type	Pulse rate	Tag weight (% body mass)	References
American Redstart Setophaga ruticilla	31	Jamaica (18.03ºN, -77.94ºE)	12 (2 SY, 10 ASY)	19 (5 SY, 14 ASY)	-	April 26 - May 13	2016-2017, 2019	Great Lakes Region, N.E. USA	Spring	Lotek	NTQB2-1	10.1-14.9	0.29 g (< 4.0%)	Cooper et al. 2015
Kirtland's Warbler Setophaga kirtlandii	66	The Bahamas (24.62ºN, -75.65ºE)	13 (9 SY, 4 ASY)	53 (31 SY, 22 ASY)	-	April 21 - May 19	2018-2019	Great Lakes Region	Spring	Lotek	NTQB2-2	24.1 / 29.3 s	0.35 g (< 3.3%)	Cooper and Marra 2020
Kirtland's Warbler Setophaga kirtlandii	46	Michigan (44.46ºN, -84.30 ºE)	11 (8 HY, 2 SY, 1 ASY)	35 (7 HY, 19 SY, 9 ASY)	-	Sep. 14 - Oct. 4	2017-2018	The Bahamas	Fall	Lotek	NTQB2-2	24.1 / 29.3 s	0.35 g (< 3.3%)	Cooper and Marra 2020
Swainson's Thrush Catharus ustulatus	23	Quebec (47.37ºN, -71.10ºE)	5 (AHY)	15 (AHY)	3 (AHY)	Sep. 4 - Sep. 27	2014-2017	Central and South America	Fall	Lotek	NTQB4-2	5.3 s	1.0 g (< 3.8%)	Bégin-Marchand et al. 2021
Swainson's Thrush Catharus ustulatus	65	Nova Scotia (43.40ºN, --66.02ºE)	2 (2 AHY)	14 (9 HY, 5 AHY)	49 (25 HY, 24 AHY)	Aug. 15 - Sep. 26	2016-2017	Central and South America	Fall	Lotek	NTQB3-2 / NTQB4-2	10.7-34.9 s	0.67-1.0g (< 3.0 %)	Berrigan 2018
Blackpoll Warbler Setophaga striata	49	Nova Scotia (43.40ºN, --66.02ºE)	9 (2 HY, 7 AHY)	5 (1 HY, 4 AHY)	35 (25 HY, 10 AHY)	Aug. 18 - Sep. 25	2014-2015	South America	Fall	Lotek	NTQB2-1	11.2 / 17.6 s	0.29 g (< 3.0%)	Brown and Taylor 2015, Cormier and Taylor 2019
