# Supplementary material for: Atmospheric pressure predicts probability of departure for migratory songbirds
Source: Mov Ecol. 2023 May 1;11:23. doi: 10.1186/s40462-022-00356-z (PMC10150475; doi:10.1186/s40462-022-00356-z)
Supplement: Supplementary file 2 — Additional file 2. Table S2. Full model selection results from analysis of weather and departure probability. [file 40462_2022_356_MOESM2_ESM.xlsx]

## Sheet: Sheet1
American Redstart (Jamaica)	Model Structure	Δ AICc (AICcWt)
Future weather	Pressure + Age + Sex + Habitat	0.00 (0.48)
Wind + future weather	Wind + Pressure + Age + Sex + Habitat	1.17 (0.27)
Null	Age + Sex + Habitat	3.06 (0.10)
Wind	Wind +Age + Sex + Habitat	3.98 (0.07)
Precipitation	Precipitation + Age + Sex + Habitat	4.82 (0.04)
Celestial Cues	Cloud Cover + Age + Sex + Habitat	5.03 (0.04)
Precipitation + Future Weather	Precipitation + Pressure + Age + Sex + Habitat	10.33 (0.00)
Kirtland's Warbler (Bahamas)
Precipitation + Future Weather	Precipitation + Pressure	0.00 (0.99)
Precipitation	Precipitation	9.40 (0.01)
Future weather	Pressure	11.19 (0.00)
Precipitation + Future Weather	Wind + Pressure	13.16 (0.00)
Celestial Cues	Cloud Cover	20.33 (0.00)
Null	-	20.56 (0.00)
Wind	Wind	22.54 (0.00)
Kirtland's Warbler (Michigan)
Wind + Future weather	Wind + Pressure	0.00 (0.56)
Wind	Wind	0.52 (0.44)
Precipitation + Future Weather	Precipitation + Pressure	17.25 (0.00)
Precipitation	Precipitation	20.17 (0.00)
Future weather	Pressure	20.96 (0.00)
Null	-	23.72 (0.00)
Celestial Cues	Cloud Cover	25.20 (0.00)
Swainson's Thrush (Quebec)
Future weather	Pressure	0.00 (0.41)
Precipitation + Future Weather	Precipitation + Pressure	0.99 (0.25)
Wind + Future weather	Wind + Pressure	1.04 (0.25)
Wind	Wind	3.59 (0.07)
Precipitation	Precipitation	7.57 (0.01)
Null	-	8.30 (0.01)
Celestial Cues	Cloud Cover	8.50 (0.01)
Swainson's Thrush (Nova Scotia)
Future weather	Wind + Age	0.00 (0.50)
Wind + Future weather	Wind + Pressure + Age	0.94 (0.31)
Precipitation + Future Weather	Precipitation + Pressure + Age	2.01 (0.18)
Precipitation	Precipitation + Age	9.53 (0.00)
Null	Age	10.26 (0.00)
Celestial Cues	Cloud Cover + Age	10.29 (0.00)
Wind	Wind + Age	12.26 (0.00)
Blackpoll Warbler (Nova Scotia)
Celestial cues	Cloud Cover + Age	0.00 (0.56)
Future weather	Pressure + Age	1.66 (0.24)
Wind + future weather	Wind + Pressure + Age	2.17 (0.19)
Null	Age	9.82 (0.00)
Wind	Wind + Age	10.29 (0.00)
